# Supplementary material for: Intraprocedural left ventricular free wall rupture diagnosed by left ventriculogram in a patient with infero-posterior myocardial infarction and severe aortic stenosis
Source: BMC Cardiovasc Disord. 2016 Jun 6;16:126. doi: 10.1186/s12872-016-0302-7 (PMC4895822; doi:10.1186/s12872-016-0302-7)
Supplement: Additional file 1: — Movies 1 and 2 of left ventriculography were showed. (ZIP 7571 kb) [file 12872_2016_302_MOESM1_ESM.zip]

Archive with 2 entries (2 files):
- (2015.12.14) Movie 1R3.mpg
- (2015.12.14) Movie 2R3.mpg
